# Supplementary material for: Population Genetic Structure and Regional Divergence of the Endangered Freshwater Fish Black Shinner Pseudopungtungia nigra Based on Mitochondrial DNA
Source: Biology (Basel). 2026 May 26;15(11):833. doi: 10.3390/biology15110833 (PMC13255660; doi:10.3390/biology15110833)
Supplement: Supplementary file 1 [file biology-15-00833-s001.zip]

Archive with 1 entries (1 files):
- biology-4306450-supplementary.pdf
